# Supplementary material for: Changes in Plasma Choline and the Betaine-to-Choline Ratio in Response to 6-Month Lifestyle Intervention Are Associated with the Changes of Lipid Profiles and Intestinal Microbiota: The ICAAN Study
Source: Nutrients. 2021 Nov 10;13(11):4006. doi: 10.3390/nu13114006 (PMC8625635; doi:10.3390/nu13114006)
Supplement: Supplementary file 1 [file nutrients-13-04006-s001.zip]

Archive with 1 entries (1 files):
- nutrients-1429068-supplementary.pdf
